# Supplementary material for: Cabozantinib-Loaded PLGA Nanoparticles: A Potential Adjuvant Strategy for Surgically Resected High-Risk Non-Metastatic Renal Cell Carcinoma
Source: Int J Mol Sci. 2022 Oct 20;23(20):12634. doi: 10.3390/ijms232012634 (PMC9604013; doi:10.3390/ijms232012634)
Supplement: Supplementary file 1 [file ijms-23-12634-s001.zip]

Archive with 1 entries (1 files):
- ijms-1949461-supplementary.pdf
